# Supplementary material for: TMED2 binding restricts SMO to the ER and Golgi compartments
Source: PLoS Biol. 2022 Mar 30;20(3):e3001596. doi: 10.1371/journal.pbio.3001596 (PMC9000059; doi:10.1371/journal.pbio.3001596)
Supplement: S1 Data — (XLSX) [file pbio.3001596.s017.xlsx]

## Sheet: Figure 1
D
	WT		Smo-/- 1		Smo-/- 2
	DMSO	ROCKi	DMSO	ROCKi	DMSO	ROCKi
	100	72.8	56.8	87.9	52.9	73.9
	100	61.4	58.7	88.6	57.7	81.1
	100	84.3	51.2	98.4	63	90.6
Average	100	72.8333	55.5667	91.6333	57.8667	81.8667
St.Dev	0	11.45	3.89915	5.87055	5.05206	8.37636
E
	WT	Smo-/- 1	Smo-/- 2
	1	1.36	1.4
	1.12	0.99	1.37
	0.88	1.2	0.88
Average	1	1.18333	1.21667
St.Dev	0.12	0.185562	0.291947
G
	DMSO		ROCKi
	NT	PTX	NT	PTX
	100	44.3	102	93.1
	100	55.6	108.9	116.1
	100	45.9	95.3	101.2
Average	100	48.6	102.067	103.467
St.Dev	0	6.11474	6.80025	11.6663
H
	Smo-/- 1		Smo-/- 2
	NT	PTX	NT	PTX
	100	93	100	75
	100	104	100	82
	100	80	100	85
Average	100	92.3333	100	80.6667
St.Dev	0	12.0139	0	5.1316
I
	Rac (CA) Pool		Rac (CA) 1		Rac (CA) 2
	NT	Doxy	NT	Doxy	NT	Doxy
	100	145.3	100	141.4	100	127
	100	165.3	100	125.9	100	131
	100	130.9	100	125.4	100	138.1
Average	100	147.167	100	130.9	100	132.033
St.Dev	0	17.2758	0	9.0967	0	5.62168

## Sheet: Figure 2
B
			SHH			SAG			PMP			KAAD			SANT1
	PBS	DMSO	50ng/ml	200ng/ml	500ng/ml	1 uM	2.5 uM	5 uM	2.5 uM	5 uM	10 uM	1 uM	2 uM	4 uM	10 uM	20 uM	40 uM
	104	100	104	84	95	72	55	13	72	55	31	109	124	113	81	68	75
	84	100	122	90	94	79	58	22	78	71	29	97	99	109	135	120	109
	95	100	105	95	93	87	63	12	92	64	18	129	117	115	122	106	83
Average	94.3333	100	110.333	89.6667	94	79.3333	58.6667	15.6667	80.6667	63.3333	26	111.667	113.333	112.333	112.667	98	89
St.Dev	10.0167	0	10.116	5.50757	1	7.50555	4.04145	5.50757	10.2632	8.02081	7	16.1658	12.897	3.05505	28.1839	26.9072	17.7764
E
	WT		O/E SMO-HA 1		O/E SMO-HA 2
	DMSO	PMP	DMSO	PMP	DMSO	PMP
	100	42	108.3	89.7	89.1	86.2
	100	31.7	143.6	106.6	138	127.2
	100	55.1	106.4	110.1	82.4	88.6
Average	100	42.9333	119.433	102.133	103.167	100.667
St.Dev	0	11.7279	20.9505	10.9089	30.352	23.0099
I
	NT		Blebbistatin
	DMSO	PMP	DMSO	PMP
	100	20.3226	67	46.129
	100	25.6863	58.9216	37.6471
	100	22.6277	73.72	62
Average	100	22.8789	66.5472	48.592
St.Dev	0	2.69065	7.4096	12.3619

## Sheet: Figure 3
F
	WT	Tmed2-/- 1	Tmed2-/- 2	Tmed10-/- 1	Tmed10-/- 2
	10.7	80	65	46.2	58.3
	7.1	51.5	72	34.5	45.9
	9	62	62.7	44.7	39.1
Average	8.93333	64.5	66.5667	41.8	47.7667
St.Dev	1.80093	14.4135	4.8439	6.36632	9.73516

## Sheet: Figure 4
A
	NT		SHH 6h		SHH 24h
	SiC-	SiTmed2	SiC-	SiTmed2	SiC-	SiTmed2
	0.46	1	13.42	43.21	106.4	141.04
	0.22	1	15	46.85	103.01	214.77
	0.25	1	18.27	49.35	105.54	199.24
Average	0.31	1	15.5633	46.47	104.983	185.017
St.Dev	0.130767	0	2.47359	3.08759	1.76222	38.8684
F
	OLIG2 positive cells									NKX2.2 positive cells
	WT		Smo-/-		Tmed2-/- 1		Tmed2-/- 2			WT		Smo-/-		Tmed2-/- 1		Tmed2-/- 2
	NT	SHH	NT	SHH	NT	SHH	NT	SHH		NT	SHH	NT	SHH	NT	SHH	NT	SHH
	0	12.7193	0	0	1.40845	59.587	0	38.4817		0	2.19298	0	0	0.938967	18.8791	0	25.9162
	0.649351	13.0631	0	0	4.0404	53.4783	0	46.7626		0	0.45045	0	0	2.27273	17.8261	0	9.35252
	0	18.732	0	0	0	51.8405	0	40.1274		0	0.576369	0	0	0	16.2577	0	8.9172
	0.352113	25.3776	0	0	0	63.7795	0.18018	38.3562		0	2.1148	0	0	0	17.3228	0	13.6986
	0.291545	14.5729	0	0	0	51.0638	1.0453	33.3333		0	2.51256	0	0	0	18.7943	0.348432	3.1746
		16.6667				53.0547		44.0204			2.94118				12.5402		26.2087
		20.4947				51.4925		41.7112			4.59364				10.4478		17.9144
		12.7273				78.4906		35.5346			1.45455				15.0943		15.0943
		21.5947				59.5833		56.9811			1.66113				13.3333		21.8868
		26.7399				65.8009		36.2126			6.95971				30.7359		9.96678
		16.73				53.4368		33.5106			4.94297				19.9557		14.3617
		19.4245				39.1185		48.0144			0.359712				10.7438		15.5235
		27.6888				61.3445		35.8491			7.55149				15.9664		13.5849
		17.192				47.3684		39.2241			4.87106				34.5865		22.4138
		17.6471				51.9789		36.3344			1.22549				16.6227		18.6495
		17.6245				62.4521		28.3276			3.44828				21.0728		13.6519
		15.1079				41.3699		60.8924			1.79856				8.76712		35.958
		23.6715				56.3686		32.7586			3.38164				26.8293		9.1954
		27.1468				48.8372		45.0704			1.10803				12.2093		19.1549
		10.7407				41.7671		50.5119			4.07407				13.253		13.3106
		25.6604									2.64151
Average	0.258602	19.1106	0	0	1.08977	54.6107	0.245095	41.1007		0	2.8981	0	0	0.642339	17.5619	0.0696864	16.3967
St.Dev	0.272151	5.25445	0	0	1.75859	9.31045	0.454079	8.30884		0	2.01241	0	0	0.997992	6.67553	0.155824	7.48088

## Sheet: Figure 5
B
	WT E9		WT E10.5		Tmed2-/- E10.5
	OLIG2	NKX6.1	OLIG2	NKX6.1	OLIG2	NKX6.1
	10	70	101	468	33	62
	15	115	107	752	29	59
	14	119	45	395	42	74
	47	144			39	75
	37	121			30	66
	43	134			32	68
Average	27.6667	117.167	84.3333	538.333	34.1667	67.3333
St.Dev	16.4641	25.4984	34.1955	188.606	5.19294	6.37704
C
	WT E9	WT E10.5	Tmed2-/- E10.5
	14.2857	21.5812	53.2258
	13.0435	14.2287	49.1525
	11.7647	11.3924	56.7568
	32.6389		52
	30.5785		45.4545
	32.0896		47.0588
Average	22.4001	15.7341	50.6081
St.Dev	10.3161	5.25857	4.19216

## Sheet: Figure 6
E
	WT	Tmed2-/-
	38.6863	5.2383
	33.9979	5.30917
	44.7992	3.50943
	43.9941
	34.5586
Average	39.2072	4.68563
St.Dev	5.07944	1.01924

## Sheet: Figure 7
F
	ERP72			RCAS1			RAB7			EEA1
	NT	SHH	Tmed2-/-	NT	SHH	Tmed2-/-	NT	SHH	Tmed2-/-	NT	SHH	Tmed2-/-
	36.1313	12.6698	20.7849	23.5565	12.1161	12.4424	24.6789	17.2896	15.5376	5.48046	7.26547	2.88904
	31.045	18.4907	18.4553	25.2921	10.8214	8.18528	36.539	19.4137	19.9517	7.32887	4.43267	4.51235
	31.2608	20.7412	23.0863	39.1377	15.7614	14.7499	30.2679	25.0387	20.8593	9.52796	16.0924	8.08863
	33.6943	22.1337	15.3242	31.6388	12.9166	11.1801	34.9522	20.4514	27.8843	5.17935	9.66473	13.5854
	22.7505	22.5258	27.0475	33.621	8.71574	18.7189	34.9357	23.8842	7.64708	5.37686	11.7829	8.96842
				19.5351	5.87503	2.78537
				24.8346	16.8076	10.1641
					12.4969	9.93197
					2.88682	4.88702
					8.22063
Average	30.9764	19.3122	20.9397	28.2308	10.6618	10.3383	32.2748	21.2155	18.376	6.5787	9.84764	7.60877
St.Dev	5.04257	4.03504	4.46215	6.79785	4.31379	4.82736	4.85174	3.20087	7.45359	1.8621	4.43749	4.17322
H
	OLIG2 positive cells							NKX2.2 positive cells
	WT		Smo-HA		Smo-HA & Tmed2-/-			WT		Smo-HA		Smo-HA & Tmed2-/-
	NT	SHH	NT	SHH	NT	SHH		NT	SHH	NT	SHH	NT	SHH
	0	15.5738	0	48	1.68539	70.7317		0	0.409836	0	4.8	0	15.6098
	0	25.2964	0	34.5865	0	67.8788		0	0.790514	0	0	0	3.63636
	0	27.8761	0	34.1991	0	78.7356		0	0.442478	0	3.0303	0	9.1954
	0	21.5873	0.452489	49.1429	0	76.5625		0	1.5873	0	6.85714	0	16.6667
	0	18.6747	0	38.2609	1.17188	74.6377		0	1.20482	0	6.37681	0	12.6812
		26.1146		40.3846		77.0335			0		3.36538		11.0048
		18.6782		47.0383		69.2308			0		3.48432		7.14286
		20.7763		42.4731		90.3226			0.22831		1.6129		5.06912
		18.0693		25.9939		71.519			0.990099		1.52905		7.59494
		27.5		45.3846		86.3281			0.454545		5.38462		20.3125
Average	0	22.0147	0.0904977	40.5464	0.571454	76.298		0	0.61079	0	3.64405	0	10.8914
St.Dev	0	4.38533	0.202359	7.39035	0.803282	7.3125		0	0.52368	0	2.224	0	5.39464

## Sheet: Figure S1
B
	WT		Smo-/- 1		Smo-/- 2
	ES media	Ndiff+2i	ES media	Ndiff+2i	ES media	Ndiff+2i
	100	105.479	95.8904	58.9041	101.37	57.5342
	100	109.091	100	54.5455	81.8182	54.5455
	100	111.111	90.4762	52.381	96.8254	50.7937
Average	100	108.56	95.4555	55.2768	93.3378	54.2911
St.Dev	0	2.85305	4.77677	3.32251	10.2318	3.37749
C
	WT	Smo-/- 1	Smo-/- 2
	1	1.25	1.12
	1	0.77	1.21
	1.65	1.08	0.69
Average	1.21667	1.03333	1.00667
St.Dev	0.375278	0.243379	0.277909
D
	DMSO	SHH	SAG	PMP	KAAD	SANT1
	1	1.15	0.54	0.98	0.8	0.788218
	0.79	1.23	0.82	1.2	0.87	0.788218
	1.21	1.46	0.91	1	0.73	0.678302
Average	1	1.28	0.756667	1.06	0.8	0.751579
St.Dev	0.21	0.160935	0.192959	0.121655	0.07	0.06346
E
	DMSO	GANT61
	100	115.207
	100	68.3544
	100	111.842
Average	100	98.468
St.Dev	0	26.1333
F
	ESCs			3T3
	DMSO	GANT61		DMSO	GANT61
	100	55		100	40.0535
	100	41		100	22.7931
	100	52		100	26.7325
Average	100	49.3333		100	29.8597
St.Dev	0	7.37111		0	9.04517
H
	%cells with Cilia
	17.1429
	15.1515
	11.7647
	18.5185
	11.5385
	26.6667
	12.5
	21.4286
	13.0435
	5.55556
	13.3333
	12.5
	5
	8.33333
	36.3636
	33.3333
	10
	21.4286
	20
	20
	14.2857
	15
	16.6667
	11.7647
	9.09091
	8.69565
	25
	8.33333
	9.09091
	12.5
Average	15.4677
St.Dev	7.53369

## Sheet: Figure S2
A
	DMSO	SHH	SAG	PMP	SHH+KAAD	SHH+SANT1
	1	193.12	28.31	117.78	3.1	0.48
	0.6	191.34	25.05	108.63	0.49	0.5
	0.51	170.86	28.38	96.56	0.29	0.48
Average	0.703333	185.107	27.2467	107.657	1.29333	0.486667
St.Dev	0.260832	12.37	1.90269	10.6434	1.56781	0.011547
B
			SHH			SAG			PMP			KAAD			SANT1
	PBS	DMSO	50ng/ml	200ng/ml	500ng/ml	1 uM	2.5 uM	5 uM	2.5 uM	5 uM	10 uM	1 uM	2 uM	4 uM	10 uM	20 uM	40 uM
	106	100	131	121	172	149	136	152	127	96	98	113	113	94	116	109	91
	105	100	132	139	142	133	127	129	97	87	81	108	122	98	119	108	107
	92	100	149	146	114	124	94	85	109	99	78	105	105	100	106	93	80
Average	101	100	137.333	135.333	142.667	135.333	119	122	111	94	85.6667	108.667	113.333	97.3333	113.667	103.333	92.6667
St.Dev	7.81025	0	10.116	12.897	29.0057	12.6623	22.1133	34.0441	15.0997	6.245	10.7858	4.04145	8.5049	3.05505	6.80686	8.96289	13.5769
C				D				E
	PMP[]	survival %			PMP[]	GLI1 expression			PMP[]	GLI1 expression
	0	100			0	1			0	1
	0.002	98			0.002	2.63			0.002	0.98
	0.008	101			0.008	26.51			0.008	1.11
	0.04	99			0.04	291.03			0.04	1.04
	0.2	98			0.2	391.63			0.2	0.83
	1	70			1	311.91			2.5	0.77
	2.5	51			2.5	216.02			5	0.7
	5	29			5	188.05			10	0.62
	10	8			10	135.45			20	0.55
	20	4			20	76.02			40	0.28
F
	WT					SMO-/- 1					SMO-/- 2
	NT	SAG 1	SAG 2.5	PMP 2.5	PMP 5	NT	SAG 1	SAG 2.5	PMP 2.5	PMP 5	NT	SAG 1	SAG 2.5	PMP 2.5	PMP 5
	100	40	35.2381	48.5714	14.2857	64.7619	59.0476	58.0952	70.4762	36.1905	67.8571	74.2063	36.1111	41.6667	39.2857
	100	47.2222	19.0476	23.8095	17.4603	65.2174	65.2174	66.6667	60.5072	29.7101	66.6667	64.2857	37.3016	49.2063	43.6508
	100	45.9375	29.6875	54.0625	28.4375	78.4375	81.875	57.5	85.3125	62.5	60	60.3125	53.4375	59.375	51.5625
Average	100	44.3866	27.9911	42.1478	20.0612	69.4723	68.7133	60.754	72.0986	42.8002	64.8413	66.2682	42.2834	50.0827	44.833
St.Dev	0	3.85281	8.22747	16.117	7.42574	7.76746	11.8084	5.12919	12.482	17.3655	4.23471	7.15594	9.67806	8.88663	6.22319
H
	NT		ROCKi
	DMSO	PMP	DMSO	PMP
	100	20.3226	88.0645	51.4516
	100	25.6863	71.4706	51.1765
	100	22.6277	94.1606	67.1533
Average	100	22.8789	84.5652	56.5938
St.Dev	0	2.69065	11.7428	9.14583
J
	WT		Rac1(CA) 1		Rac1(CA) 2
	DMSO	PMP	DMSO	PMP	DMSO	PMP
	100	37.8	73.5	72.4	71.4	76.5
	100	43.4	70.7	73.9	75.5	81.1
	100	36.4	65.6	68.9	65.1	61.2
Average	100	39.2	69.9333	71.7333	70.6667	72.9333
St.Dev	0	3.70405	4.00541	2.5658	5.23864	10.4184

## Sheet: Figure S3
A
		growth rate(%)
	days	Control	Infected 1	Infected 2	Infected 3
	0	100	100	100	100
	2	63	30	65	50
	4	10	9	28	26
	6	14	11	13	14
	8	9	13	8	9
	10	10	26	13	9
	12	15	120	90	70
B
		Total	Genes
	Control	2179807	1232516
	Selected	683767	383650

[truncated: 4 more sheets: Figure S4, Figure S5, Figure S6, Figure S10]
